# Supplementary material for: Network-Based Bioinformatics Reveal Microenvironment-Driven Cell-to-Cell Communication in the Progression of Multiple Myeloma
Source: Int J Mol Sci. 2026 May 30;27(11):4986. doi: 10.3390/ijms27114986 (PMC13256439; doi:10.3390/ijms27114986)
Supplement: Supplementary file 1 [file ijms-27-04986-s001.zip]

Archive with 1 entries (1 files):
- ijms-4269026-supplementary.pdf
